# Supplementary material for: Population receptive field estimates for motion-defined stimuli
Source: Neuroimage. 2019 Oct 1;199:245–60. doi: 10.1016/j.neuroimage.2019.05.068 (PMC6693563; doi:10.1016/j.neuroimage.2019.05.068)
Supplement: Multimedia component 2 [file mmc2.xml]

<?xml version="1.0" encoding="utf-8" standalone="no"?>
<data>
  <datasets>
    <author>a.hughes2@exeter.ac.uk</author>
    <type>1</type>
    <dataset>
      <name>Population receptive field estimates for motion-defined stimuli</name>
      <caption />
      <description>Data and scripts used for analysis in the manuscript 'Population receptive field estimates for motion-defined stimuli'</description>
      <filetype>
        <name />
      </filetype>
      <filesize />
      <source>0</source>
      <sourcename>Original Data</sourcename>
      <access>
        <type>1</type>
        <name>Data available in data repository</name>
        <reponame>Mendeley Data</reponame>
        <PersistentId>doi:10.17632/c8k3cgtdzn.1</PersistentId>
        <deeplinkurl>https://data.mendeley.com/datasets/c8k3cgtdzn/draft?a=e9ddddb8-768a-4732-b081-1f58015d5e0c</deeplinkurl>
      </access>
    </dataset>
  </datasets>
</data>
